# Supplementary material for: Differences in oxylipin profile in psoriasis versus psoriatic arthritis
Source: Arthritis Res Ther. 2021 Jul 24;23:200. doi: 10.1186/s13075-021-02575-y (PMC8310583; doi:10.1186/s13075-021-02575-y)
Supplement: Supplementary file 2 — Additional file 2: Supplementary Table 1. Characteristics of PsO patients with low (PASI ≤ 2.5) and high (PASI > 2.5) skin disease activity. Supplementary Table 2. Comparison of oxylipins between PsO patients with low (PASI ≤ 2.5) and high (PASI > 2.5) skin disease activity. The average value for each oxylipin is presented, along with the significance of the comparison. Significantly different oxylipins are marked in red. Supplementary Table 3. Correlation of oxylipins with PASI in PsO patients. The correlation coefficients for each oxylipin are presented, along with the significance level. Significant correlations are marked in red. Supplementary Table 4. Correlation of oxylipins with BMI in PsA patients. The correlation coefficients for each oxylipin are presented, along with the significance level. Significant correlations are marked in red. Supplementary Table 5. Characteristics of PsA patients with low (PASI ≤ 2.5) and high (PASI > 2.5) skin disease activity. Supplementary Table 6. Comparison of oxylipins in PsA patients with high (PASI > 2.5) versus low (PASI ≤ 2.5) skin disease activity. The average value for each oxylipin is presented, along with the significance of the comparison. Significantly different oxylipins are marked in red. Supplementary Table 7. Correlation of oxylipins with PASI in PsA patients. The correlation coefficients for each oxylipin are presented, along with the significance level. Significant correlations are marked in red. Supplementary Table 8. Comparison of oxylipins in patients with high (PASI > 2.5) versus low (PASI ≤ 2.5) skin disease activity (both cohorts combined). The average value for each oxylipin is presented, along with the significance of the comparison. Significantly different oxylipins are marked in red. Supplementary Table 9. Correlation of oxylipins with mNAPSI (both cohorts combined). The correlation coefficients for each oxylipin are presented, along with the significance level. Significant correlations are marked i [file 13075_2021_2575_MOESM2_ESM.xlsx]

## Sheet: supplementary_table_1
Variable (PsO)	PASI ≤ 2.5 (N = 8)	PASI > 2.5 (N = 12)	p
Age (years) (mean, SD)	47.5 (±10.4)	54.9 (1±0.4)	0.231
Sex F:M	1:1 (50% males)	5:7 (58.3% males)	0.632
BMI (kg/m2) (mean, SD)	32.1 (±5)	34.8 (±7.8)	0.202
PASI (mean, SD)	1 (±1)	5.7 (±4.5)	0.0002
BSA (mean, SD)	1.5 (±2.1)	6.5 (±5)	0.003
NSAIDs (%)	3/8 (37.5%)	4/12 (33.3%)	0.802
AAS (%)	0	2/12 (16.6%)	0.76
TNF (%)	0	0	1
Corticosteroids (%)	0	0	1
Topical corticosteroids (%)	5/8 (62.5%)	10/12 (83.3%)	0.113

## Sheet: supplementary_table_2
PsO
	PASI <= 2.5	PASI > 2.5	p values
TxB2	111.738 (165.225)	61.318 (61.698)	0.65
PGF2a	6.429 (2.519)	3.755 (1.983)	0.033
PGE2	16.312 (7.579)	7.067 (2.984)	0.004
PGE1	7.114 (2.514)	3.817 (1.925)	0.054
PGD1	16.2 (8.503)	8.7 (3.499)	0.051
PGD3	102.92 (92.904)	35.483 (17.063)	0.022
dhk PGD2	179.925 (169.213)	76.591 (49.766)	0.091
bicyclo PGE2	1.96 (1.055)	1.55 (0.495)	0.845
tetranor-PGFM	2.862 (0.41)	3.175 (0.685)	0.486
tetranor 12-HETE	2.362 (2.054)	1.55 (1.02)	0.642
11b PGE2	12.75 (6.754)	6.27 (3.607)	0.029
12-HHTrE	192.3 (273.358)	118.564 (121.132)	0.591
11-HETE	151.787 (135.645)	73.775 (64.723)	0.064
11-HEPE	15.65 (15.084)	6.483 (4.553)	0.049
13 HDoHE	27.262 (25.454)	13.125 (12.449)	0.232
15d PGD2	5.95 (3.414)	3.72 (3.108)	0.168
5-iso PGF2a VI	14.343 (8.743)	7.5 (5.69)	0.046
8-iso PGF2a III	3.7 (1.544)	3.467 (0.777)	1
9-HETE	82.4 (71.355)	56.933 (51.772)	0.354
9-HEPE	14.688 (15.082)	7.283 (5.415)	0.153
8 HDoHE	36.95 (38.335)	17.191 (13.45)	0.265
16 HDoHE	23.988 (22.29)	10.15 (9.369)	0.082
20 HDoHE	31.988 (28.739)	11.733 (10.32)	0.07
LTB4	40.788 (31.898)	17.45 (16.529)	0.114
5,6-diHETE	14.786 (12.356)	6 (4.021)	0.112
5-HETE	4009.987 (2623.282)	1988.842 (1415.445)	0.083
5-HEPE	300.388 (213.554)	128.075 (73.178)	0.07
7 HDoHE	22.488 (22.424)	9.058 (7.157)	0.153
4 HDoHE	1193.787 (905.892)	381.925 (250.064)	0.034
9-HOTrE	7.912 (7.301)	4.808 (3.274)	0.189
5-HETrE	169.862 (144.708)	88.433 (66.843)	0.203
5,15-diHETE	95.787 (79.383)	43.342 (36.681)	0.177
PDX	10.162 (9.869)	3.345 (1.997)	0.107
8,15-diHETE	42.886 (30.252)	15.127 (11.623)	0.019
15-HETE	141.05 (110.778)	85.417 (81.318)	0.203
15-HEPE	16.038 (13.214)	8.442 (6.093)	0.153
17 HDoHE	60.525 (49.323)	30.45 (24.71)	0.198
13-HODE	256.85 (257.239)	158.508 (159.716)	0.263
13-HOTrE	9.487 (7.106)	6.733 (5.719)	0.132
13-HOTrE(y)	4.929 (1.834)	5.389 (3.682)	1
15-HETrE	26.475 (24.327)	16.825 (17.57)	0.203
8-HETE	115.938 (100.342)	69.05 (69.747)	0.232
8-HEPE	15.4 (13.417)	7.42 (5.367)	0.158
10 HDoHE	25.062 (22.729)	10.75 (9.204)	0.097
8-HETrE	35.712 (39.738)	23.992 (25.612)	0.335
12-HETE	669.088 (519.651)	331.342 (294.965)	0.132
12-HEPE	35.375 (36.053)	14.508 (10.033)	0.054
14 HDoHE	114.588 (119.735)	39.875 (30.243)	0.059
11 HDoHE	31.15 (27.203)	13.975 (10.796)	0.123
9-HODE	347.012 (399.071)	205.725 (204.783)	0.298
HXB3	7.612 (3.598)	3.973 (3.14)	0.032
5-oxoETE	86.662 (59.582)	39.275 (48.13)	0.114
12-oxoETE	8.75 (5.196)	4.625 (2.367)	0.331
15-oxoETE	38.357 (28.4)	15.167 (11.765)	0.034
9-oxoODE	112.862 (95.115)	43.183 (30.843)	0.015
13-oxoODE	53.65 (41.758)	28.208 (19.344)	0.097
18-HEPE	16.125 (16.129)	7.008 (5.075)	0.097
19,20 DiHDPA	1.488 (0.843)	1.117 (0.484)	0.485
9,10 EpOME	2.875 (1.562)	2.25 (0.819)	0.511
12,13 EpOME	4.088 (1.181)	4.233 (1.274)	0.877
5,6-diHETrE	6.25 (2.905)	7.05 (2.307)	0.374
8,9-diHETrE	1.35 (0.42)	1.84 (0.77)	0.325
11,12-diHETrE	0.637 (0.151)	0.617 (0.199)	0.754
14,15-diHETrE	0.9 (0.233)	0.792 (0.183)	0.478
9,10 diHOME	6 (5.575)	5.55 (3.043)	0.512
12,13 diHOME	5.2 (3.197)	5.683 (3.709)	0.728

## Sheet: supplementary_table_3
PsO-PASI
	Spearman Correlation coefficient	p value
TxB2	-0.02902	0.906109
PGF2a	-0.42887	0.075753
PGE2	-0.54789	0.01239
PGE1	-0.39615	0.180235
PGD1	-0.38529	0.216147
PGD3	-0.52392	0.098083
dhk PGD2	-0.28408	0.238518
bicyclo PGE2	-0.21622	0.641446
tetranor-PGFM	0.05102	0.830846
tetranor 12-HETE	-0.01287	0.95704
11b PGE2	-0.43685	0.069879
12-HHTrE	-0.04048	0.869324
11-HETE	-0.3513	0.128814
11-HEPE	-0.30833	0.185965
13 HDoHE	-0.14695	0.536424
15d PGD2	-0.21015	0.402608
5-iso PGF2a VI	-0.35039	0.154009
8-iso PGF2a III	0.119048	0.778886
9-HETE	-0.16849	0.477649
9-HEPE	-0.20407	0.388128
8 HDoHE	-0.13363	0.585493
16 HDoHE	-0.31022	0.18315
20 HDoHE	-0.27355	0.243207
LTB4	-0.26375	0.261169
5,6-diHETE	-0.32253	0.223082
5-HETE	-0.30369	0.193016
5-HEPE	-0.27656	0.237844
7 HDoHE	-0.28033	0.231248
4 HDoHE	-0.33384	0.150297
9-HOTrE	-0.22088	0.349354
5-HETrE	-0.22758	0.334552
5,15-diHETE	-0.17709	0.455114
PDX	-0.26881	0.265795
8,15-diHETE	-0.51136	0.03008
15-HETE	-0.18583	0.432802
15-HEPE	-0.21184	0.369935
17 HDoHE	-0.13658	0.588931
13-HODE	-0.211	0.371864
13-HOTrE	-0.2632	0.262212
13-HOTrE(y)	0.044183	0.870934
15-HETrE	-0.20121	0.394974
8-HETE	-0.18538	0.433929
8-HEPE	-0.28445	0.285627
10 HDoHE	-0.28846	0.217425
8-HETrE	-0.16127	0.496989
12-HETE	-0.28485	0.223492
12-HEPE	-0.38334	0.095235
14 HDoHE	-0.4318	0.057282
11 HDoHE	-0.30053	0.19793
9-HODE	-0.16353	0.490895
HXB3	-0.44831	0.054221
5-oxoETE	-0.40317	0.077965
12-oxoETE	-0.38771	0.268287
15-oxoETE	-0.59516	0.007183
9-oxoODE	-0.64431	0.002167
13-oxoODE	-0.32781	0.15826
18-HEPE	-0.23898	0.310242
19,20 DiHDPA	-0.11111	0.640957
9,10 EpOME	-0.49227	0.027463
12,13 EpOME	-0.31597	0.174737
5,6-diHETrE	0.18	0.447621
8,9-diHETrE	0.453782	0.219864
11,12-diHETrE	-0.12845	0.589403
14,15-diHETrE	-0.12324	0.604702
9,10 diHOME	-0.10173	0.669539
12,13 diHOME	-0.16811	0.478649

## Sheet: supplementary_table_4
PsA-BMI
Oxylipin	Spearman correlation coefficient	p
TxB2	-0.241758	0.426176
PGF2a	-0.0178571	0.949635
PGE2	0.438596	0.0686441
PGE1	0.165381	0.572059
PGD1	0.285714	0.492726
PGD3	-0.345455	0.328227
dhk.PGD2	0.0549451	0.852008
bicyclo.PGE2	-0.314286	0.544093
tetranor.PGFM	-0.0569657	0.822356
tetranor.12.HETE	0.214987	0.391602
11b PGE2	0.344118	0.191856
12-HHTrE	-0.013986	0.96559
11-HETE	0.473684	0.0470641
11-HEPE	0.374613	0.125608
13 HDoHE	0.285862	0.25017
15d PGD2	0.285714	0.344
5 iso PGF2a VI	0.204621	0.482854
8 iso PGF2a III	0.166667	0.693239
9-HETE	0.50258	0.0335305
9-HEPE	0.473684	0.0470641
8 HDoHE	0.329205	0.182212
16 HDoHE	0.360165	0.142062
20 HDoHE	0.286157	0.249659
LTB4	0.428498	0.0760329
5,6-diHETE	-0.00549451	0.985787
5-HETE	0.578947	0.0118185
5-HEPE	0.486068	0.0408335
7 HDoHE	0.127451	0.62593
4 HDoHE	0.424149	0.0793889
9-HOTrE	0.392359	0.107291
5-HETrE	0.457172	0.0564616
5,15-diHETE	0.485287	0.041207
PDX	-0.0142857	0.9597
8,15-diHETE	0.211765	0.431083
15-HETE	0.541796	0.0202068
15-HEPE	0.444788	0.0643852
17 HDoHE	0.213187	0.464303
13 HODE	0.415893	0.0860565
13 HOTrE	0.268547	0.297314
13 HOTrE.y.	0.00909091	0.978837
15-HETrE	0.496388	0.0361403
8-HETE	0.552116	0.0175129
8-HEPE	0.2	0.474814
10 HDoHE	0.139792	0.592572
8-HETrE	0.494324	0.037044
12-HETE	0.320949	0.194082
12-HEPE	0.409701	0.0913184
14-HDoHE	0.285862	0.25017
11-HDoHE	0.326278	0.186364
9-HODE	0.403509	0.0968097
HXB3	0.559441	0.0585895
5-oxoETE	0.370485	0.130166
12-oxoETE	0	1
15-oxoETE	0.238235	0.374254
9-oxoODE	0.174407	0.488839
13-oxoODE	0.155882	0.564282
18-HEPE	0.428498	0.0760329
19,20 DiHDPA	-0.487088	0.0556745
9,10-EpOME	0.00206933	0.993498
12,13-EpOME	-0.167355	0.506843
5,6-diHETrE	0.487604	0.0401072
8,9-diHETrE	-0.114156	0.738221
11,12-diHETrE	0.146116	0.603333
14,15-diHETrE	-0.0692579	0.7848

## Sheet: supplementary_table_5
Variable (PsA)	PASI ≤ 2.5 (N = 13)	PASI > 2.5 (N = 6)	p
Age (years) (mean, SD)	59.83 (±8.8)	61.83 (±16.4)	0.572
Sex F:M	6:7 (53.84% males)	1:5 (83.33% males)	0.004
BMI (kg/m2) (mean, SD)	32.93 (±6.14)	30.01 (±4.31)	0.29
PASI	0.576 (±0.767)	8.33 (±6.54)	0.0005
BSA (%)	1 (±2.51)	12.83 (±17.53)	0.002
TJC (mean, SD)	9 (±8.27)	10.16 (±14.72)	0.481
SJC (mean, SD)	3.16 (4.13)	5 (±4.56)	0.461
VAS Activity (mean, SD)	55.3 (±30.35)	67.5 (25.49)	0.482
VAS Pain (mean, SD)	38.19 (±31.88)	55.35 (±32.4)	0.203
Enthesitis (mean, SD)	2.76 (±3.53)	1 (1±.26)	0.252
NSAIDs (%)	15	17	0.9
AAS (%)	8	17	0.38
TNF (%)	62	17	<0.001
Corticosteroids (%)	0	0	1
Topical corticosteroids (%)	8	67	<0.001

## Sheet: supplementary_table_6
PsA
Oxylipin	PASI <= 2.5	PASI > 2.5	p values
TxB2	40.57 (58.594)	74 (86.325)	0.839
PGF2a	7.164 (7.198)	4.06 (2.928)	0.32
PGE2	13.531 (10.366)	6.967 (3.844)	0.179
PGE1	4.473 (2.844)	4.275 (1.201)	0.743
PGD1	22.1 (16.633)	8.9 (NA)	0.667
PGD3	74.72 (37.757)	29 (NA)	0.364
dhk PGD2	207.336 (190.493)	53.825 (20.327)	0.078
tetranor-PGFM	2.515 (0.608)	3.317 (0.717)	0.035
tetranor 12-HETE	2.985 (2.967)	1.45 (1.446)	0.292
11b PGE2	12.575 (8.2)	6.6 (3.665)	0.13
12-HHTrE	84.28 (121.886)	215.233 (186.944)	0.371
11-HETE	285.031 (392.09)	57.25 (41.251)	0.152
11-HEPE	21.323 (21.347)	5.283 (1.945)	0.152
13 HDoHE	40.815 (48.334)	13.017 (5.81)	0.21
15d PGD2	5.842 (5.342)	2.6 (0.707)	0.352
5-iso PGF2a VI	16.78 (9.693)	4.84 (4.536)	0.012
8-iso PGF2a III	4.975 (2.519)	2.3 (NA)	0.444
9-HETE	185.038 (225.22)	34.55 (22.465)	0.106
9-HEPE	28.431 (29.449)	5.733 (1.512)	0.072
8 HDoHE	52.431 (61.912)	20.383 (18.406)	0.21
16 HDoHE	30.923 (35.708)	10.283 (7.493)	0.21
20 HDoHE	36.623 (45.199)	12.067 (7.7)	0.219
LTB4	43.954 (44.572)	6.2 (4.288)	0.039
5,6-diHETE	12.99 (10.651)	2.1 (1.134)	0.024
5-HETE	3497.292 (2685.454)	783.45 (593.023)	0.029
5-HEPE	258.046 (169.416)	60.2 (32.772)	0.046
7 HDoHE	31.308 (35.016)	11.217 (9.001)	0.18
4 HDoHE	782.777 (633.515)	345.317 (308.581)	0.21
9-HOTrE	13.492 (16.289)	3.817 (0.866)	0.203
5-HETrE	139.4 (153.652)	22.65 (18.059)	0.012
5,15-diHETE	87.777 (88.452)	15.2 (10.601)	0.054
PDX	15.945 (20.376)	3.94 (2.21)	0.18
8,15-diHETE	64.292 (83.472)	18.34 (8.001)	0.383
15-HETE	251.6 (301.964)	54.983 (34.106)	0.127
15-HEPE	23.646 (21.497)	6.117 (1.948)	0.072
17 HDoHE	95.35 (91.525)	29.76 (13.52)	0.028
13-HODE	475.608 (593.023)	130.617 (62.556)	0.244
13-HOTrE	17.367 (18.87)	4.7 (1.719)	0.174
13-HOTrE(y)	10.7 (10.606)	2.5 (0.99)	0.061
15-HETrE	41.469 (44.744)	10.933 (7.325)	0.072
8-HETE	278.5 (348.46)	38.983 (23.807)	0.058
8-HEPE	32.709 (27.793)	4.18 (0.766)	0
10 HDoHE	38.983 (45.022)	10.467 (6.636)	0.111
8-HETrE	73.946 (93.505)	14.083 (10.579)	0.046
12-HETE	481.523 (454.997)	296.567 (273.668)	0.701
12-HEPE	32.362 (26.895)	12.817 (7.154)	0.244
14 HDoHE	97.692 (102.169)	50.067 (28.886)	0.521
11 HDoHE	56.208 (70.468)	17.117 (12.421)	0.203
9-HODE	594.792 (761.249)	164.15 (89.242)	0.21
HXB3	7.011 (4.626)	4.575 (4.67)	0.26
5-oxoETE	68.354 (60.059)	13.15 (9.12)	0.046
15-oxoETE	46.609 (46.167)	13.233 (8.62)	0.078
9-oxoODE	151.662 (202.219)	53.717 (43.129)	0.701
13-oxoODE	96.7 (93.552)	35.283 (21.447)	0.216
18-HEPE	23.2 (23.026)	5.483 (1.961)	0.114
19,20 DiHDPA	1.192 (0.417)	1.7 (0.938)	0.245
9,10 EpOME	2.031 (1.123)	2.517 (1.286)	0.538
12,13 EpOME	4.823 (2.646)	4.567 (1.864)	0.93
5,6-diHETrE	6.154 (3.201)	5.05 (3.578)	0.334
8,9-diHETrE	2.5 (1.264)	1.575 (0.34)	0.154
11,12-diHETrE	0.555 (0.144)	0.525 (0.189)	0.589
14,15-diHETrE	0.646 (0.113)	0.733 (0.344)	0.964
9,10 diHOME	7.192 (7.335)	9.05 (9.292)	0.826
12,13 diHOME	6.938 (4.662)	7.833 (6.097)	0.826

## Sheet: supplementary_table_7
PsA-PASI
Oxylipin	Spearman correlation coefficient	p values
TB2	-0.222137	0.408308
PGF2a	-0.161997	0.507595
PGE2	0.273948	0.323141
PGE1	-0.507136	0.163474
PGD1	-0.281977	0.400868
PGD3	-0.22337	0.423568
dhk PGD2	-0.212512	0.686031
bicyclo PGE2	0.268237	0.26685
tetranor PGFM	-0.183388	0.452347
tetranor 12-HETE	-0.166458	0.523131
11b PGE2	0.364101	0.221314
12 HHTrE	-0.189896	0.436175
11-HETE	-0.267294	0.2686
11-HEPE	-0.200696	0.410022
13 HDoHE	-0.0422985	0.885837
15d PGD2	-0.623612	0.0129864
5 iso PGF2a VI	-0.461306	0.211344
8 iso PGF2a III	-0.244795	0.312461
9-HETE	-0.307794	0.199859
9-HEPE	-0.244795	0.312461
8 HDoHE	-0.195296	0.422991
16-HDoHE	-0.213032	0.381215
20 HDoHE	-0.326836	0.172005
LTB4	-0.564837	0.0353294
5,6 diHETE	-0.387892	0.1008
5-HETE	-0.339293	0.155286
5-HEPE	-0.231898	0.354478
7 HDoHE	-0.212396	0.382674
4 HDoHE	-0.0891372	0.71669
9 HOTrE	-0.431091	0.0653678
5-HETrE	-0.292622	0.22408
5z15 diHETE	-0.349558	0.184462
PDX	-0.102783	0.694653
8,15 diHETE	-0.225895	0.35242
15-HETE	-0.320393	0.181116
15-HEPE	-0.498726	0.0584411
17 HDoHE	-0.122397	0.617651
13-HODE	-0.045765	0.856902
13-HOTrE	-0.563022	0.0566484
13-HOTrE(y)	-0.277194	0.250587
15-HETrE	-0.316793	0.186345
8-HETE	-0.687565	0.00324589
8-HEPE	-0.365659	0.135639
10 HDoHE	-0.325793	0.173459
8-HETrE	-0.116098	0.635994
12-HETE	-0.292494	0.224293
12-HEPE	-0.169196	0.488649
14 HDoHE	-0.217441	0.371202
11 HDoHE	-0.142197	0.561438
9-HODE	-0.446506	0.126139
HXB3	-0.296994	0.216914
5-oxoETE	-0.14825	0.75108
12-oxoETE	-0.391095	0.120594
15-oxoETE	0.0521989	0.83193
9-oxoODE	-0.26073	0.312134
13-oxoODE	-0.279117	0.24718
18-HEPE	0.270201	0.294234
19,20 DiHDPA	0.274559	0.255304
9,10-EpOME	-0.0477409	0.846113
12,13-EpOME	-0.226193	0.351768
5,6 diHETrE	-0.476719	0.138197
8,9 diHETrE	-0.246026	0.376756
11,12 diHETrE	-0.194445	0.425054
14,15 diHETrE	-0.0833214	0.734517
9,10 diHOME	-0.0468196	0.84905
12,13 diHOME	1	1.68e-134

## Sheet: supplementary_table_8
PsA+PsO
Oxylipin	PASI <= 2.5	PASI > 2.5	p values
TxB2	72.2 (119.927)	64.7 (65.952)	0.786
PGF2a	6.878 (5.731)	3.85 (2.22)	0.026
PGE2	14.59 (9.3)	7.033 (3.18)	0.004
dhk PGD2	195.795 (177.449)	70.52 (44.341)	0.008
tetranor-PGFM	2.648 (0.557)	3.222 (0.678)	0.021
tetranor 12-HETE	2.748 (2.618)	1.517 (1.136)	0.219
11b PGE2	12.645 (7.466)	6.38 (3.497)	0.008
12-HHTrE	132.289 (204.168)	139.279 (135.492)	0.582
11-HETE	234.271 (321.056)	68.267 (57.23)	0.026
11-HEPE	19.162 (19.001)	6.083 (3.856)	0.017
13 HDoHE	35.652 (40.914)	13.089 (10.498)	0.047
15d PGD2	5.885 (4.563)	3.533 (2.853)	0.098
5-iso PGF2a VI	15.776 (9.112)	6.669 (5.356)	0.001
9-HETE	145.938 (186.614)	49.472 (44.729)	0.049
9-HEPE	23.195 (25.431)	6.767 (4.496)	0.013
8 HDoHE	46.533 (53.606)	18.318 (14.88)	0.06
16 HDoHE	28.281 (30.835)	10.194 (8.562)	0.033
20 HDoHE	34.857 (38.989)	11.844 (9.294)	0.035
LTB4	42.748 (39.378)	13.7 (14.559)	0.016
5,6-diHETE	13.729 (11.04)	4.8 (3.823)	0.009
5-HETE	3692.605 (2607.805)	1587.044 (1319.728)	0.013
5-HEPE	274.176 (183.377)	105.45 (69.749)	0.005
7 HDoHE	27.78 (30.245)	9.778 (7.62)	0.023
4 HDoHE	939.352 (754.89)	369.722 (262.267)	0.016
9-HOTrE	11.367 (13.622)	4.478 (2.718)	0.067
5-HETrE	151.005 (147.392)	66.506 (63.286)	0.044
5,15-diHETE	90.829 (83.161)	33.961 (33.015)	0.03
PDX	13.511 (16.648)	3.531 (2.011)	0.017
8,15-diHETE	56.405 (68.379)	16.131 (10.464)	0.016
15-HETE	209.486 (249.06)	75.272 (69.561)	0.031
15-HEPE	20.748 (18.781)	7.667 (5.139)	0.013
17 HDoHE	79.872 (75.852)	30.22 (21.092)	0.008
13-HODE	392.271 (496)	149.211 (133.567)	0.083
13-HOTrE	14.215 (15.506)	6.056 (4.796)	0.023
15-HETrE	35.757 (38.263)	14.861 (14.957)	0.022
8-HETE	216.571 (287.962)	59.028 (59.389)	0.017
8-HEPE	26.6 (24.733)	6.34 (4.603)	0.001
10 HDoHE	33.415 (37.587)	10.656 (8.233)	0.012
8-HETrE	59.381 (78.489)	20.689 (21.919)	0.023
12-HETE	552.976 (476.904)	319.75 (280.373)	0.254
12-HEPE	33.51 (29.853)	13.944 (8.993)	0.021
14 HDoHE	104.129 (106.544)	43.272 (29.354)	0.057
11 HDoHE	46.662 (58.258)	15.022 (11.096)	0.03
9-HODE	500.4 (647.026)	191.867 (172.87)	0.088
HXB3	7.294 (4.057)	4.133 (3.434)	0.011
5-oxoETE	75.329 (59.074)	30.567 (41.036)	0.023
15-oxoETE	43.4 (39.441)	14.522 (10.597)	0.006
9-oxoODE	136.881 (167.555)	46.694 (34.478)	0.061
13-oxoODE	78.574 (77.57)	30.567 (19.728)	0.014
18-HEPE	20.505 (20.532)	6.5 (4.283)	0.016
19,20 DiHDPA	1.31 (0.62)	1.288 (0.675)	0.819
9,10 EpOME	2.352 (1.337)	2.339 (0.968)	0.611
12,13 EpOME	4.543 (2.196)	4.344 (1.449)	0.933
5,6-diHETrE	6.19 (3.017)	6.383 (2.855)	0.662
11,12-diHETrE	0.589 (0.149)	0.594 (0.195)	0.853
14,15-diHETrE	0.743 (0.206)	0.772 (0.24)	0.658
9,10 diHOME	6.738 (6.596)	6.717 (5.854)	0.632
12,13 diHOME	6.276 (4.167)	6.4 (4.574)	0.989

## Sheet: supplementary_table_9
PsA+PsO-mNAPSI
Oxylipin	Spearman correlation coefficient	p values
TxB2	1.37233	0.38473
PGF2a	-1.23601	0.429152
PGE2	-0.135442	0.923588
PGE1	-0.519168	0.791873
dhk PGD2	-0.915476	0.598067
tetranor-PGFM	1.8009	0.18263
tetranor 12-HETE	-0.28481	0.881279
11b PGE2	-0.831083	0.600729
12-HHTrE	1.9085	0.237456
11-HETE	-1.21064	0.37864
11-HEPE	-0.79788	0.588252
13 HDoHE	-0.433746	0.755723
15d PGD2	0.483254	0.711098
5-iso PGF2a VI	0.417526	0.806232
9-HETE	-0.89478	0.513743
9-HEPE	-0.757028	0.5921
8 HDoHE	-0.981724	0.497569
16 HDoHE	-0.628947	0.656789
20 HDoHE	-1.15448	0.423573
LTB4	-0.00480975	0.997287
5,6-diHETE	-0.383073	0.849138
5-HETE	0.310471	0.835111
5-HEPE	1.11095	0.450314
7 HDoHE	-1.08152	0.451061
4 HDoHE	0.0845512	0.952877
9-HOTrE	-0.557715	0.690838
5-HETrE	-0.627755	0.659941
5,15-diHETE	0.0830368	0.954164
PDX	-0.91356	0.5506
8,15-diHETE	-0.935427	0.537817
15-HETE	-0.929196	0.50048
15-HEPE	-0.297448	0.836637
17 HDoHE	-1.18547	0.461286
13-HODE	-0.361089	0.796252
13-HOTrE	-0.216332	0.878874
13-HOTrE(y)	-0.0262128	0.988438
15-HETrE	0.0631897	0.964426
8-HETE	-1.12064	0.411696
8-HEPE	-1.00925	0.540338
10 HDoHE	-1.24898	0.381187
8-HETrE	-0.412937	0.767339
12-HETE	0.000486183	0.999723
12-HEPE	-0.37781	0.785567
14 HDoHE	-0.661905	0.627906
11 HDoHE	-0.865658	0.528903
9-HODE	-0.566768	0.690836
HXB3	-0.12232	0.941566
5-oxoETE	-0.742165	0.604689
15-oxoETE	-0.649021	0.669778
9-oxoODE	-1.02178	0.466602
13-oxoODE	-0.337701	0.818104
18-HEPE	-0.569458	0.698623
19,20 DiHDPA	-0.724023	0.616416
9,10 EpOME	-2.35765	0.0784686
12,13 EpOME	-2.14276	0.108581
5,6-diHETrE	0.399801	0.775001

## Sheet: supplementary_table_10
PsA
Oxylipin	cDAPSA < 13	cDAPSA > 13	p values
TxB2	96.25 (131.31)	46.109 (56.971)	0.767
PGF2a	9.275 (12.196)	5.167 (2.838)	0.952
PGE2	17.25 (15.849)	10.364 (6.644)	0.559
PGE1	5.3 (3.734)	4.1 (1.982)	0.601
PGD1	32.433 (23.027)	14.733 (8.993)	0.366
PGD3	94.333 (53.282)	61.65 (30.989)	0.358
dhk PGD2	244.925 (285.262)	137.845 (124.693)	0.744
bicyclo PGE2	5.6 (4.243)	2.35 (1.034)	0.487
tetranor-PGFM	2.5 (0.648)	2.914 (0.726)	0.394
tetranor 12-HETE	2.125 (1.95)	2.729 (2.911)	0.559
11b PGE2	13.8 (11.603)	9.9 (6.251)	0.692
12-HHTrE	135.533 (224.292)	119.833 (126.805)	0.46
11-HETE	403.525 (603.058)	172.8 (243.136)	0.633
11-HEPE	23.5 (27.733)	15.264 (17.065)	0.71
13 HDoHE	65.125 (77.31)	24.721 (23.89)	0.313
15d PGD2	8.8 (8.486)	4.01 (2.376)	0.289
5-iso PGF2a VI	21.233 (16.253)	10.692 (7.434)	0.219
8-iso PGF2a III	7.85 (3.889)	3.771 (1.278)	0.107
9-HETE	262.825 (362.418)	110.743 (130.477)	0.559
9-HEPE	32.475 (38.804)	19.457 (23.345)	0.49
8 HDoHE	84.05 (101.141)	33.164 (29.827)	0.222
16 HDoHE	49.675 (57.719)	18.807 (17.158)	0.265
20 HDoHE	58.25 (76.395)	22.321 (19.721)	0.366
LTB4	60.3 (66.337)	26.1 (30.371)	0.559
5,6-diHETE	17.567 (14.489)	7.782 (8.474)	0.35
5-HETE	4426 (3755.401)	2301.75 (2077.144)	0.265
5-HEPE	285.85 (193.342)	182.207 (160.034)	0.367
7 HDoHE	46.375 (55.905)	18.393 (16.859)	0.313
4 HDoHE	1157.35 (933.911)	539.436 (384.366)	0.426
9-HOTrE	19.375 (25.121)	8.593 (9.659)	0.49
5-HETrE	138.55 (107.937)	98.836 (149.882)	0.265
5,15-diHETE	124.475 (137.153)	52.079 (55.184)	0.49
PDX	31.067 (36.729)	8.408 (7.404)	0.279
8,15-diHETE	122.633 (151.06)	37.577 (39.818)	0.346
15-HETE	349.125 (474.661)	156.321 (182.979)	0.49
15-HEPE	26.925 (27.738)	16.729 (17.38)	0.559
17 HDoHE	115.725 (139.907)	58.127 (46.915)	0.744
13-HODE	772.5 (984.701)	275.171 (266.905)	0.559
13-HOTrE	24.025 (31.325)	10.036 (8.862)	0.633
13-HOTrE(y)	12.833 (11.805)	8.167 (9.985)	0.355
15-HETrE	63.9 (69.861)	24.786 (24.474)	0.313
8-HETE	389.65 (554.126)	163.129 (210.527)	0.426
8-HEPE	29.2 (32.047)	21.992 (25.74)	0.505
10 HDoHE	55.95 (71.69)	23.485 (22.91)	0.428
8-HETrE	121.9 (155.179)	39.707 (42.961)	0.222
12-HETE	652.15 (703.025)	384.336 (296.942)	1
12-HEPE	36.8 (35.13)	24.836 (21.075)	0.71
14 HDoHE	153.525 (164.356)	67.757 (47.143)	0.791
11 HDoHE	91.35 (114.415)	33.186 (34.091)	0.184
9-HODE	963.75 (1260.159)	344.793 (351.892)	0.49
HXB3	12.4 (7.637)	5.145 (3.25)	0.139
5-oxoETE	64.875 (61.31)	50.221 (56.861)	0.71
12-oxoETE	23.8 (NA)	6.267 (2.144)	0.211
15-oxoETE	56.8 (57.186)	32.131 (37.612)	0.346
9-oxoODE	209.35 (315.256)	102.479 (122.59)	0.791
13-oxoODE	139.9 (140.986)	65.315 (62.032)	0.42
18-HEPE	26.7 (30.02)	16.15 (18.292)	0.671
19,20 DiHDPA	1.35 (0.238)	1.383 (0.73)	0.855
9,10 EpOME	2.225 (1.261)	2.236 (1.202)	0.632
12,13 EpOME	4.125 (1.333)	5.071 (2.613)	0.524
5,6-diHETrE	6.6 (4.612)	5.707 (3.066)	0.71
8,9-diHETrE	3.8 (NA)	2.044 (1.06)	0.293
11,12-diHETrE	0.525 (0.189)	0.55 (0.151)	0.659
14,15-diHETrE	0.65 (0.1)	0.679 (0.239)	1
9,10 diHOME	4.975 (4.616)	9.029 (8.48)	0.264
12,13 diHOME	4.05 (1.382)	8.479 (5.245)	0.1

[truncated: 7 more sheets: supplementary_table_11, supplementary_tabe_12, supplementary_table_13, supplementary_table_14, supplementary_table_15, supplementary_table_16, supplementary_table_17]
